# Supplementary material for: The Denaturant- and Mutation-Induced Disassembly of Pseudomonas aeruginosa Hexameric Hfq Y55W Mutant
Source: Molecules. 2022 Jun 14;27(12):3821. doi: 10.3390/molecules27123821 (PMC9228748; doi:10.3390/molecules27123821)
Supplement: Supplementary file 1 [file molecules-27-03821-s001.zip]

Archive with 1 entries (1 files):
- molecules-1714071-supplementary.pdf
